# Supplementary material for: Phage engineering to overcome bacterial Tmn immunity in Dhillonvirus
Source: Commun Biol. 2025 Feb 22;8:290. doi: 10.1038/s42003-025-07730-8 (PMC11846954; doi:10.1038/s42003-025-07730-8)
Supplement: Supplementary file 3 — supplementary data1 [file 42003_2025_7730_MOESM3_ESM.xlsx]

## Sheet: fig1b
	SMS22			SMA8
PLG026	0	0	0	-5	-5	-6

## Sheet: fig1c
	SMS22			SMS22Δanti-Tmn_1			SMS22Δanti-Tmn_2			SMS22Δanti-Tmn_3
PLG026	0	0	0	-5	-5	-5	-6	-6	-6	-5	-5	-5

## Sheet: fig1f
	SMS22			SMA8			SMW22			SMA2			KSS9			SMS24			DruSM5
PLG026	0	0	0	-6	-5	-6	-5	-5	-5	-5	-5	-5	-5	-6	-5	-5	-5	-5	-5	-5	-5

## Sheet: fig1g
	SMS22			SMS22Δanti-Tmn_1			SMS22Δanti-Tmn_2			SMS22Δanti-Tmn_3			SMA8			SMW22			SMA2			KSS9			SMS24			DruSM5
empty	0	0	0	-5	-5	-5	-6	-5	-6	-5	-5	-5	-5	-5	-5	-5	-5	-5	-6	-5	-6	-5	-5	-5	-6	-6	-6	-5	-5	-5
anti-Tmn_SMS22	0	0	0	0	0	0	0	0	0	0	0	0	0	0	0	0	0	0	0	1	-1	0	0	0	-1	-1	-1	0	0	0
anti-Tmn_SMW22	-2	-2	-3	-4	-3	-4	-4	-4	-4	-3	-4	-5	-4	-4	-5	-3	-3	-4	-3	-3	-4	-4	-5	-5	-4	-5	-5	-4	-4	-5
anti-Tmn_SMA2	-3	-3	-4	-4	-4	-5	-4	-5	-5	-5	-5	-5	-5	-5	-5	-5	-5	-5	-5	-4	-5	-5	-5	-5	-5	-6	-5	-5	-5	-5
anti-Tmn_KSS9	-3	-3	-2	-4	-4	-3	-5	-4	-3	-5	-5	-5	-4	-5	-5	-4	-4	-4	-5	-3	-4	-5	-5	-5	-5	-5	-5	-5	-5	-5
anti-Tmn_SMS24	-5	-4	-5	-5	-5	-5	-6	-5	-6	-5	-5	-5	-5	-5	-5	-5	-5	-5	-5	-4	-5	-5	-5	-5	-6	-6	-6	-5	-5	-5
anti-Tmn_DruSM5	-5	-5	-4	-5	-5	-5	-5	-5	-5	-5	-5	-5	-5	-5	-5	-5	-5	-5	-6	-5	-5	-5	-5	-5	-6	-6	-6	-5	-5	-5

## Sheet: fig2b
	KSS9			KSS9_anti-Tmn_1			KSS9_anti-Tmn_2			KSS9_anti-Tmn_3
PLGG026	-5	-5	-6	0	0	0	-1	-1	-1	-1	0	-1

## Sheet: fig2c_empty vector
time	KSS9			KSS9_anti-Tmn_1			KSS9_anti-Tmn_2			KSS9_anti-Tmn_3			no-phage
0:00:00	0.00866667	0.00766667	0.00266667	0.0106667	0.00466667	0.00666667	-0.0003333	0.00466667	-0.0013333	0.00666667	-0.0003333	0.00766667	0.00266667	0.00266667	0.0106667
0:10:00	0.009	0.018	0.004	0.014	0.007	0.009	0.003	0.007	0.003	0.008	0.002	0.008	0.005	0.004	0.01
0:20:00	0.01	0.021	0.005	0.014	0.006	0.009	0.004	0.007	0.005	0.009	0.003	0.009	0.005	0.005	0.01
0:30:00	0.0123333	0.0183333	0.00733333	0.0153333	0.00933333	0.0113333	0.00633333	0.0103333	0.00733333	0.0113333	0.00533333	0.0113333	0.00733333	0.00833333	0.0123333
0:40:00	0.0143333	0.0173333	0.00933333	0.0163333	0.0113333	0.0123333	0.00833333	0.0123333	0.00733333	0.0123333	0.00733333	0.0143333	0.0113333	0.00933333	0.0143333
0:50:00	0.0176667	0.0236667	0.0136667	0.0206667	0.0146667	0.0156667	0.0116667	0.0156667	0.0126667	0.0156667	0.0106667	0.0176667	0.0136667	0.0116667	0.0176667
1:00:00	0.022	0.029	0.019	0.025	0.019	0.02	0.017	0.02	0.018	0.02	0.016	0.022	0.016	0.016	0.022
1:10:00	0.029	0.038	0.026	0.031	0.026	0.027	0.023	0.026	0.023	0.026	0.023	0.029	0.024	0.023	0.029
1:20:00	0.0346667	0.0396667	0.0336667	0.0356667	0.0306667	0.0316667	0.0276667	0.0316667	0.0276667	0.0316667	0.0296667	0.0346667	0.0296667	0.0286667	0.0356667
1:30:00	0.0423333	0.0543333	0.0433333	0.0393333	0.0353333	0.0373333	0.0333333	0.0363333	0.0313333	0.0393333	0.0373333	0.0433333	0.0383333	0.0373333	0.0443333
1:40:00	0.0533333	0.0593333	0.0563333	0.0413333	0.0373333	0.0383333	0.0443333	0.0533333	0.0363333	0.0593333	0.0553333	0.0623333	0.0483333	0.0493333	0.0563333
1:50:00	0.0643333	0.0783333	0.0693333	0.0303333	0.0273333	0.0283333	0.0323333	0.0343333	0.0273333	0.0493333	0.0483333	0.0503333	0.0623333	0.0623333	0.0703333
2:00:00	0.0743333	0.0923333	0.0803333	0.0153333	0.0123333	0.0123333	0.0203333	0.0223333	0.0163333	0.0323333	0.0253333	0.0293333	0.0763333	0.0773333	0.0843333
2:10:00	0.111667	0.0936667	0.132667	0.00966667	0.00666667	0.00666667	0.0106667	0.0136667	0.00866667	0.0146667	0.0106667	0.0176667	0.0896667	0.0896667	0.0976667
2:20:00	0.0793333	0.108333	0.129333	0.00833333	0.00533333	0.00633333	0.0113333	0.0113333	0.00933333	0.00833333	0.00433333	0.0103333	0.100333	0.101333	0.108333
2:30:00	0.0733333	0.0853333	0.0723333	0.00733333	0.00533333	0.00533333	0.0203333	0.0223333	0.0153333	0.00733333	0.00333333	0.00933333	0.111333	0.113333	0.119333
2:40:00	0.0623333	0.0603333	0.0733333	0.00633333	0.00433333	0.00533333	0.0223333	0.00833333	0.0163333	0.00933333	0.0103333	0.0133333	0.128333	0.131333	0.137333
2:50:00	0.0546667	0.0606667	0.0726667	0.00566667	0.00366667	0.00466667	0.00366667	0.00866667	0.00066667	0.0146667	0.0366667	0.0206667	0.138667	0.146667	0.140667
3:00:00	0.054	0.055	0.053	0.006	0.004	0.005	0.023	0.011	0.001	0.044	0.004	0.026	0.152	0.164	0.155
3:10:00	0.052	0.06	0.05	0.005	0.004	0.005	0.003	0.006	0	0.019	0.029	0.052	0.167	0.16	0.166
3:20:00	0.026	0.058	0.038	0.005	0.004	0.004	0.003	0.005	0	0.005	0.002	0.007	0.168	0.172	0.175
3:30:00	0.047	0.056	0.038	0.005	0.004	0.004	0.002	0.005	0	0.005	0.001	0.007	0.175	0.187	0.181
3:40:00	0.0163333	0.0733333	0.0323333	0.00433333	0.00333333	0.00433333	0.00233333	0.00533333	0.00033333	0.00533333	0.00133333	0.00733333	0.202333	0.199333	0.206333
3:50:00	0.0143333	0.0633333	0.0193333	0.00433333	0.00333333	0.00433333	0.00233333	0.00533333	0.00033333	0.00533333	0.00133333	0.00733333	0.208333	0.215333	0.221333
4:00:00	0.0436667	0.0576667	0.0386667	0.00466667	0.00366667	0.00366667	0.00266667	0.00466667	0.00066667	0.00566667	0.00166667	0.00666667	0.223667	0.214667	0.234667
4:10:00	0.046	0.029	0.045	0.004	0.003	0.004	0.003	0.005	0.001	0.006	0.002	0.007	0.239	0.302	0.267
4:20:00	0.0293333	0.0493333	0.0473333	0.00433333	0.00333333	0.00433333	0.00333333	0.00533333	0.00133333	0.00533333	0.00233333	0.00733333	0.221333	0.278333	0.278333
4:30:00	0.0473333	0.0283333	0.0393333	0.00433333	0.00333333	0.00433333	0.00333333	0.00533333	0.00133333	0.00533333	0.00233333	0.00733333	0.252333	0.313333	0.307333
4:40:00	0.0173333	0.0423333	0.0163333	0.00433333	0.00333333	0.00333333	0.00233333	0.00533333	0.00133333	0.00533333	0.00233333	0.00733333	0.252333	0.256333	0.329333
4:50:00	0.0113333	0.0143333	0.0113333	0.00433333	0.00333333	0.00433333	0.00233333	0.00533333	0.00133333	0.00533333	0.00233333	0.00633333	0.267333	0.259333	0.358333
5:00:00	0.0103333	0.0133333	0.0103333	0.00433333	0.00333333	0.00333333	0.00233333	0.00533333	0.00133333	0.00533333	0.00233333	0.00633333	0.270333	0.315333	0.291333
5:10:00	0.00966667	0.0126667	0.0106667	0.00466667	0.00366667	0.00366667	0.00266667	0.00566667	0.00066667	0.00566667	0.00166667	0.00666667	0.266667	0.269667	0.280667
5:20:00	0.01	0.012	0.01	0.005	0.004	0.004	0.003	0.006	0.001	0.006	0.002	0.007	0.295	0.274	0.335
5:30:00	0.01	0.012	0.01	0.004	0.004	0.004	0.003	0.006	0.001	0.006	0.002	0.007	0.266	0.297	0.366
5:40:00	0.009	0.011	0.009	0.004	0.004	0.004	0.003	0.006	0.001	0.006	0.002	0.007	0.275	0.288	0.387
5:50:00	0.009	0.011	0.009	0.004	0.003	0.004	0.003	0.006	0.001	0.006	0.002	0.007	0.293	0.433	0.413
6:00:00	0.008	0.011	0.008	0.004	0.003	0.003	0.003	0.006	0.001	0.006	0.002	0.007	0.309	0.415	0.326
6:10:00	0.008	0.01	0.008	0.004	0.003	0.003	0.003	0.006	0.001	0.006	0.002	0.007	0.352	0.312	0.358
6:20:00	0.008	0.01	0.008	0.004	0.003	0.003	0.003	0.006	0.001	0.005	0.002	0.006	0.37	0.359	0.331
6:30:00	0.008	0.01	0.008	0.004	0.003	0.003	0.003	0.006	0.001	0.005	0.002	0.006	0.369	0.316	0.304
6:40:00	0.008	0.009	0.007	0.003	0.003	0.003	0.003	0.005	0.001	0.005	0.002	0.006	0.297	0.315	0.311
6:50:00	0.008	0.009	0.007	0.003	0.003	0.003	0.003	0.005	0.001	0.005	0.002	0.006	0.477	0.302	0.479
7:00:00	0.007	0.009	0.007	0.003	0.003	0.003	0.003	0.005	0.001	0.005	0.002	0.006	0.357	0.471	0.311
7:10:00	0.007	0.009	0.007	0.003	0.003	0.003	0.003	0.005	0.001	0.005	0.002	0.006	0.306	0.425	0.329
7:20:00	0.00733333	0.00833333	0.00733333	0.00333333	0.00333333	0.00333333	0.00333333	0.00533333	0.00133333	0.00533333	0.00233333	0.00633333	0.307333	0.313333	0.428333
7:30:00	0.00733333	0.00833333	0.00733333	0.00333333	0.00333333	0.00333333	0.00333333	0.00533333	0.00133333	0.00533333	0.00233333	0.00633333	0.329333	0.307333	0.319333
7:40:00	0.00733333	0.00833333	0.00733333	0.00333333	0.00333333	0.00333333	0.00333333	0.00533333	0.00133333	0.00533333	0.00233333	0.00633333	0.316333	0.318333	0.321333
7:50:00	0.00733333	0.00833333	0.00633333	0.00333333	0.00333333	0.00333333	0.00333333	0.00533333	0.00133333	0.00533333	0.00233333	0.00633333	0.316333	0.320333	0.318333
8:00:00	0.00766667	0.00866667	0.00766667	0.00366667	0.00366667	0.00366667	0.00366667	0.00666667	0.00166667	0.00566667	0.00266667	0.00666667	0.357667	0.321667	0.327667

## Sheet: fig2c_PLG026
time	KSS9			KSS9_anti-Tmn_1			KSS9_anti-Tmn_2			KSS9_anti-Tmn_3			no-phage
0:00:00	0.00366667	0.00366667	0.00766667	0.00866667	0.00566667	0.00866667	-0.0023333	0.00066667	0.00966667	0.00566667	0.00366667	0.0156667	0.00766667	0.00466667	0.00366667
0:10:00	0.004	0.003	0.009	0.008	0.006	0.009	-0.001	0.001	0.011	0.006	0.005	0.015	0.006	0.004	0.004
0:20:00	0.005	0.005	0.01	0.009	0.007	0.01	0.001	0.003	0.013	0.008	0.006	0.015	0.007	0.006	0.005
0:30:00	0.00733333	0.00733333	0.0113333	0.0113333	0.00933333	0.0123333	0.00433333	0.00533333	0.0153333	0.0103333	0.00833333	0.0163333	0.00933333	0.00933333	0.00733333
0:40:00	0.00833333	0.00933333	0.0133333	0.0133333	0.0113333	0.0143333	0.00533333	0.00733333	0.0153333	0.0113333	0.0103333	0.0183333	0.0103333	0.0113333	0.0103333
0:50:00	0.0116667	0.0136667	0.0166667	0.0166667	0.0146667	0.0176667	0.00866667	0.0106667	0.0186667	0.0146667	0.0136667	0.0216667	0.0136667	0.0156667	0.0146667
1:00:00	0.016	0.018	0.021	0.02	0.019	0.022	0.013	0.015	0.023	0.019	0.019	0.026	0.018	0.022	0.02
1:10:00	0.023	0.025	0.028	0.026	0.024	0.028	0.021	0.021	0.03	0.027	0.024	0.033	0.024	0.03	0.027
1:20:00	0.0296667	0.0316667	0.0346667	0.0306667	0.0286667	0.0316667	0.0266667	0.0256667	0.0346667	0.0316667	0.0316667	0.0396667	0.0306667	0.0386667	0.0356667
1:30:00	0.0373333	0.0413333	0.0433333	0.0343333	0.0333333	0.0353333	0.0323333	0.0313333	0.0403333	0.0393333	0.0393333	0.0483333	0.0403333	0.0503333	0.0473333
1:40:00	0.0483333	0.0533333	0.0543333	0.0363333	0.0343333	0.0373333	0.0433333	0.0443333	0.0553333	0.0573333	0.0583333	0.0693333	0.0533333	0.0633333	0.0613333
1:50:00	0.0613333	0.0653333	0.0673333	0.0283333	0.0273333	0.0293333	0.0303333	0.0333333	0.0393333	0.0503333	0.0513333	0.0673333	0.0663333	0.0793333	0.0763333
2:00:00	0.0763333	0.0863333	0.0803333	0.0143333	0.0133333	0.0153333	0.0163333	0.0203333	0.0253333	0.0373333	0.0363333	0.0383333	0.0803333	0.0933333	0.0903333
2:10:00	0.0886667	0.0936667	0.0946667	0.00866667	0.00666667	0.00766667	0.00766667	0.0116667	0.0186667	0.0166667	0.0156667	0.0186667	0.0926667	0.105667	0.102667
2:20:00	0.102333	0.110333	0.104333	0.00733333	0.00633333	0.00633333	0.00433333	0.00733333	0.0173333	0.0103333	0.00933333	0.0133333	0.103333	0.119333	0.114333
2:30:00	0.117333	0.124333	0.115333	0.00633333	0.00533333	0.00533333	0.00333333	0.0123333	0.0273333	0.00933333	0.00933333	0.0123333	0.115333	0.131333	0.128333
2:40:00	0.127333	0.138333	0.130333	0.00533333	0.00433333	0.00533333	0.00933333	0.0143333	0.0253333	0.00833333	0.00833333	0.0113333	0.131333	0.146333	0.145333
2:50:00	0.190667	0.207667	0.201667	0.00566667	0.00366667	0.00566667	-0.0003333	0.00266667	0.0336667	0.00766667	0.0126667	0.0156667	0.137667	0.158667	0.154667
3:00:00	0.152	0.195	0.195	0.006	0.004	0.005	0	0.003	0.01	0.011	0.039	0.022	0.154	0.169	0.181
3:10:00	0.168	0.18	0.189	0.006	0.004	0.005	-0.001	0.002	0.009	0.035	0.032	0.05	0.161	0.176	0.202
3:20:00	0.169	0.183	0.181	0.005	0.004	0.005	-0.001	0.002	0.009	0.028	0.058	0.02	0.168	0.189	0.175
3:30:00	0.175	0.194	0.195	0.005	0.003	0.004	-0.001	0.002	0.009	0.026	0.04	0.041	0.177	0.213	0.188
3:40:00	0.180333	0.211333	0.192333	0.00533333	0.00333333	0.00433333	-0.0006667	0.00133333	0.00933333	0.0443333	0.00533333	0.0393333	0.189333	0.207333	0.225333
3:50:00	0.202333	0.208333	0.213333	0.00533333	0.00333333	0.00433333	-0.0006667	0.00133333	0.00833333	0.00733333	0.0323333	0.00833333	0.208333	0.226333	0.215333
4:00:00	0.203667	0.237667	0.230667	0.00466667	0.00366667	0.00466667	-0.0003333	0.00166667	0.00866667	0.00566667	0.0506667	0.00866667	0.211667	0.227667	0.277667
4:10:00	0.232	0.226	0.237	0.005	0.003	0.005	0	0.002	0.009	0.006	0.006	0.008	0.22	0.26	0.251
4:20:00	0.245333	0.282333	0.246333	0.00533333	0.00333333	0.00533333	0.00033333	0.00233333	0.00933333	0.00633333	0.00533333	0.00833333	0.223333	0.276333	0.260333
4:30:00	0.254333	0.236333	0.255333	0.00533333	0.00333333	0.00433333	0.00033333	0.00233333	0.00933333	0.00633333	0.00533333	0.00733333	0.249333	0.286333	0.293333
4:40:00	0.258333	0.280333	0.274333	0.00533333	0.00333333	0.00433333	0.00033333	0.00233333	0.00933333	0.00633333	0.00533333	0.00733333	0.263333	0.310333	0.257333
4:50:00	0.267333	0.265333	0.360333	0.00533333	0.00333333	0.00433333	0.00033333	0.00233333	0.00833333	0.00533333	0.00533333	0.00733333	0.243333	0.285333	0.240333
5:00:00	0.267333	0.259333	0.388333	0.00533333	0.00333333	0.00433333	0.00033333	0.00133333	0.00833333	0.00533333	0.00533333	0.00733333	0.278333	0.271333	0.359333
5:10:00	0.276667	0.345667	0.356667	0.00566667	0.00266667	0.00466667	-0.0003333	0.00166667	0.00866667	0.00566667	0.00566667	0.00766667	0.331667	0.264667	0.277667
5:20:00	0.288	0.358	0.357	0.005	0.003	0.005	0	0.002	0.009	0.006	0.005	0.007	0.343	0.285	0.295
5:30:00	0.343	0.299	0.294	0.005	0.003	0.005	0	0.002	0.009	0.006	0.005	0.007	0.336	0.292	0.305
5:40:00	0.365	0.323	0.289	0.005	0.003	0.005	0	0.002	0.009	0.006	0.005	0.007	0.387	0.321	0.282
5:50:00	0.262	0.293	0.288	0.005	0.003	0.005	0	0.002	0.009	0.006	0.005	0.007	0.38	0.318	0.297
6:00:00	0.275	0.408	0.302	0.005	0.002	0.005	0	0.002	0.008	0.006	0.005	0.007	0.37	0.362	0.31
6:10:00	0.371	0.346	0.3	0.005	0.002	0.004	0	0.002	0.008	0.006	0.005	0.007	0.339	0.399	0.327
6:20:00	0.333	0.46	0.31	0.005	0.002	0.004	0	0.002	0.008	0.005	0.004	0.007	0.408	0.287	0.38
6:30:00	0.425	0.479	0.303	0.004	0.002	0.004	0	0.002	0.008	0.005	0.004	0.006	0.418	0.405	0.288
6:40:00	0.335	0.287	0.325	0.004	0.002	0.003	0	0.002	0.008	0.005	0.004	0.006	0.329	0.293	0.441
6:50:00	0.476	0.369	0.321	0.004	0.002	0.004	0	0.002	0.008	0.005	0.004	0.006	0.428	0.384	0.373
7:00:00	0.407	0.346	0.345	0.004	0.002	0.003	0	0.002	0.008	0.005	0.004	0.006	0.291	0.302	0.295
7:10:00	0.343	0.349	0.411	0.004	0.002	0.003	0	0.002	0.008	0.005	0.004	0.006	0.296	0.466	0.299
7:20:00	0.334333	0.339333	0.415333	0.00433333	0.00233333	0.00333333	0.00033333	0.00233333	0.00733333	0.00533333	0.00433333	0.00633333	0.294333	0.307333	0.308333
7:30:00	0.305333	0.324333	0.485333	0.00433333	0.00133333	0.00333333	0.00033333	0.00233333	0.00833333	0.00533333	0.00433333	0.00633333	0.327333	0.312333	0.329333
7:40:00	0.325333	0.319333	0.502333	0.00433333	0.00133333	0.00333333	0.00033333	0.00233333	0.00733333	0.00533333	0.00433333	0.00633333	0.301333	0.312333	0.315333
7:50:00	0.324333	0.329333	0.319333	0.00433333	0.00133333	0.00333333	0.00033333	0.00333333	0.00833333	0.00533333	0.00433333	0.00633333	0.471333	0.359333	0.313333
8:00:00	0.372667	0.322667	0.384667	0.00466667	0.00166667	0.00366667	0.00066667	0.00366667	0.00866667	0.00566667	0.00366667	0.00666667	0.311667	0.317667	0.405667

## Sheet: fig3b
	SMA8			SMA8_escape			SMS22Δanti-Tmn			SMS22Δanti-Tmn_escape
PLGG026	-6	-5	-6	0	0	-1	-5	-5	-5	0	1	0

## Sheet: fig3c
	SMS22Δanti-Tmn_1			SMS22Δanti-Tmn_1_em			SMS22Δanti-Tmn_1_em_CDS18C_1			SMS22Δanti-Tmn_1_em_CDS18C_2			SMS22Δanti-Tmn_1_em_CDS18C_3			SMS22Δanti-Tmn_1_em_CDS25C_1			SMS22Δanti-Tmn_1_em_CDS25C_2			SMS22Δanti-Tmn_1_em_CDS25C_3			SMS22Δanti-Tmn_1_em_nmad5C_1			SMS22Δanti-Tmn_1_em_nmad5C_2			SMS22Δanti-Tmn_1_em_nmad5C_3
PLG026	-5	-5	-5	0	1	0	0	0	0	0	0	0	0	0	0	0	0	0	0	0	0	0	0	0	-5	-5	-5	-5	-5	-5	-5	-5	-5

## Sheet: fig4b
	SMS22Δanti-Tmn			SMS22Δanti-Tmn_nmad5_mut_1			SMS22Δanti-Tmn_nmad5_mut_2			SMS22Δanti-Tmn_nmad5_mut_3
PLG026	-5	-5	-5	0	0	0	0	0	0	0	0	0

[truncated: 12 more sheets: fig4c_empty vector, fig4c_PLG026, figS8_PLG026, figS8_TmnA-JBABADF-19-0057, figS8_TmnA-JBBDABA-19-0002, figS8_TmnA-JBABADI-19-0057, figS8_TmnA-JBBEABG-19-0024, figS9_PLG026, figS9_TmnA-JBABADF-19-0057, figS9_TmnA-JBBDABA-19-0002, figS9_TmnA-JBABADI-19-0057, figS9_TmnA-JBBEABG-19-0024]
